# Supplementary material for: Pleistocene dynamics of the Eurasian steppe as a driving force of evolution: Phylogenetic history of the genus Capsella (Brassicaceae)
Source: Ecol Evol. 2021 Aug 18;11(18):12697–713. doi: 10.1002/ece3.8015 (PMC8462161; doi:10.1002/ece3.8015)
Supplement: Supplementary file 2 — File S2 [file ECE3-11-12697-s008.xlsx]

## Sheet: Tabelle2
Nr.	Unique identifier	Source	Lat	Lon
1	CO1980	this study	51.10	81.40
2	CO1981	this study	51.08	81.36
3	CO1982	this study	51.30	81.13
4	CO1983	this study	51.22	82.12
5	CO1985	this study	53.21	83.44
6	CO2346	this study	52.99	78.65
7	CO2396	this study	51.82	79.66
8	CO2397	this study	52.02	80.37
9	CO2400	this study	52.50	82.73
10	CO2329	this study	49.24	73.03
11	CO2343	this study	51.09	66.47
12	CO2345	this study	51.53	69.81
13	CO2347	this study	52.49	78.13
14	CO2349	this study	51.76	72.41
15	CO2388	this study	50.98	61.66
16	CO2389	this study	51.69	61.57
17	CO2390	this study	53.23	63.60
18	CO2392	this study	53.00	67.17
19	CO2393	this study	53.27	68.07
20	CO2394	this study	52.69	70.29
21	CO2395	this study	51.69	74.57
22	CO2296	this study	45.66	80.27
23	CO2300	this study	49.85	82.42
24	CO2303	this study	50.09	82.40
25	CO1933	this study	50.33	91.26
26	CO2223	this study	45.22	90.93
27	CO26073	this study	48.08	106.84
28	CO26144	this study	48.31	98.92
29	CO2373	this study	51.48	57.37
30	CO2374	this study	51.51	57.59
31	CO2391	this study	53.32	57.58
32	CO2379	this study	51.49	53.37
33	CO2380	this study	51.37	53.15
34	CO2381	this study	50.86	53.17
35	CO2382	this study	50.26	52.61
36	CO2383	this study	50.24	57.25
37	CO2384	this study	48.83	58.13
38	CO2385	this study	48.76	58.54
39	CO2386	this study	48.93	59.11
40	CO2387	this study	49.97	60.06
41	MW01	this study	46.15	91.01
42	MW02	this study	49.91	92.22
43	MW03	this study	48.09	89.19
44	MW04	this study	51.89	58.22
45	MW05	this study	51.25	51.37
46	MW06	this study	50.73	46.69
47	MW07	this study	50.02	45.22
48	MW08	this study	49.19	43.94
49	MW09	this study	50.15	37.99
50	MW10	this study	52.52	42.86
51	MW11	this study	53.29	46.36
52	MW12	this study	54.73	47.42
53	GBIFCor02	GBIF	53.04	103.29
54	GBIFCor03	GBIF	53.23	83.41
55	GBIFCor04	GBIF	53.85	81.23
56	GBIFCor08	GBIF	50.70	46.71
57	GBIFCor09	GBIF	53.21	63.63
58	GBIFCor10	GBIF	52.18	61.19
59	GBIFCor11	GBIF	52.36	64.14
60	GBIFCor12	GBIF	52.88	103.19
61	GBIFCor13	GBIF	49.61	34.60
62	GBIFCor14	GBIF	54.92	85.22
63	GBIFCor15	GBIF	52.48	42.87
64	GBIFCor16	GBIF	48.09	89.20
65	GBIFCor17	GBIF	49.91	92.22
66	GBIFCor18	GBIF	48.09	89.20
67	GBIFCor19	GBIF	46.14	91.01
68	GBIFCor20	GBIF	54.70	47.42
69	GBIFCor21	GBIF	53.26	46.35
70	GBIFCor22	GBIF	51.86	58.22
71	GBIFCor23	GBIF	49.15	43.95
72	GBIFCor24	GBIF	50.00	45.23
73	GBIFCor25	GBIF	50.09	38.00
74	GBIFCor26	GBIF	50.09	38.00
75	GBIFCor27	GBIF	51.20	51.37
76	GBIFCor28	GBIF	50.47	75.41
77	GBIFCor29	GBIF	48.35	88.26
78	GBIFCor30	GBIF	52.16	76.57
79	GBIFCor31	GBIF	50.47	75.41
80	GBIFCor32	GBIF	48.35	88.26
81	GBIFCor33	GBIF	52.16	76.57
82	GBIFCor34	GBIF	50.47	75.41
83	GBIFCor35	GBIF	48.35	88.26
84	GBIFCor36	GBIF	52.16	76.57
85	GBIFCor37	GBIF	48.35	88.26
86	GBIFCor38	GBIF	52.16	76.57
87	GBIFCor39	GBIF	50.47	75.41
88	GBIFCor40	GBIF	48.35	88.26
89	GBIFCor41	GBIF	52.16	76.41
90	GBIFCor42	GBIF	50.47	75.41
91	Han15Cor01	Han et al. 2015	46.75	90.34
92	Han15Cor02	Han et al. 2015	46.74	90.34
93	Han15Cor03	Han et al. 2015	46.68	90.37
94	Han15Cor04	Han et al. 2015	47.21	89.78
95	Han15Cor05	Han et al. 2015	46.73	90.35
96	Han15Cor06	Han et al. 2015	46.68	90.38
97	Han15Cor07	Han et al. 2015	46.70	90.37
98	Han15Cor08	Han et al. 2015	47.73	88.22
99	Han15Cor09	Han et al. 2015	45.64	82.77
100	Han15Cor10	Han et al. 2015	48.69	87.03
101	Han15Cor11	Han et al. 2015	46.85	84.19
102	Han15Cor12	Han et al. 2015	47.43	85.87
103	Han15Cor13	Han et al. 2015	44.14	84.83
104	Han15Cor14	Han et al. 2015	46.97	89.63
105	Hurka12Cor01	Hurka et al. 2012	48.58	88.43
106	Hurka12Cor02	Hurka et al. 2012	53.33	83.75
107	Hurka12Cor03	Hurka et al. 2012	52.27	76.95
108	Hurka12Cor04	Hurka et al. 2012	50.78	75.68
109	Hurka12Cor05	Hurka et al. 2012	49.98	81.80
110	Hurka12Cor06	Hurka et al. 2012	51.10	81.90
111	Hurka12Cor07	Hurka et al. 2012	51.12	81.80
112	Hurka12Cor08	Hurka et al. 2012	51.17	81.67
113	Hurka12Cor09	Hurka et al. 2012	51.13	81.60
114	Hurka12Cor10	Hurka et al. 2012	51.50	81.22
115	Hurka12Cor11	Hurka et al. 2012	51.37	82.20
116	Hurka12Cor12	Hurka et al. 2012	53.35	83.73
117	Hurka12Cor13	Hurka et al. 2012	53.35	83.73
118	Hurka12Cor14	Hurka et al. 2012	48.08	88.93
119	Hurka12Cor15	Hurka et al. 2012	47.15	86.12
120	Hurka12Cor16	Hurka et al. 2012	47.23	85.72
121	Hurka12Cor17	Hurka et al. 2012	46.62	90.87
