# Supplementary material for: Pleistocene dynamics of the Eurasian steppe as a driving force of evolution: Phylogenetic history of the genus Capsella (Brassicaceae)
Source: Ecol Evol. 2021 Aug 18;11(18):12697–713. doi: 10.1002/ece3.8015 (PMC8462161; doi:10.1002/ece3.8015)
Supplement: Supplementary file 13 — File S13 [file ECE3-11-12697-s002.xlsx]

## Sheet: Tabelle1
Author	time frame [MY]	crown/stem	taxa	marker	calibration
Žerdoner Čalasan et al., 2019	0.16-0.54-1.10	crown	Cru, Cgr, Cbp, Cor	ETS	secondary calibration
Hurka et al., 2012	0.01-0.87-2.44	crown	Cor, Cbp	ITS	ITS substitution rate
Hurka et al., 2012	0.02-0.86-2.45	crown	Cru, Cgr	ITS	ITS substitution rate
Foxe et al., 2009	< 0.03	crown	Cru, Cgr	25 loci	mutation rate (coal simulation)
Guo et al., 2009	0.03-0.05	crown	Cru, Cgr	S-locus	SRK mutation rate
Douglas et al., 2015	0.16-0.93-1.12	crown	Cgr, Cbp, Cor	genome	mutation rate (coal simulation)
St. Onge et al., 2011	0.02-0.07-0.14	crown	Cru, Cgr	16 loci	mutation rate (ABC simulation)
Han et al., 2015	1.15-3.62-7.77	crown	Cru, Cgr, Cbp, Cor	7 NT loci	mutation rate (ABC simulation)
Han et al., 2015	≈ 0.22	stem	MRCA Cbp	7 NT loci	mutation rate (ABC simulation)
Hohmann et al., 2015	≈ 0.80-1.73-2.40	crown	Cru, Cbp	plastome	fossil calibration
Guo et al., 2017	≈ 2.00	crown	Cru, Cgr, Cbp	plastome	fossil calibration
Mandáková et al., 2017	≈ 0.70-2.14-2.86	crown	Cru, Cbp	plastome	fossil calibration
Ceplitis et al., 2005	< 0.06	stem	MRCA Cbp	7 CP microsat	mutation rate (genealogical modelling)
Slotte et al., 2006	0.043-0.43	stem	MRCA Cbp	2 CP loci	mutation rate (genealogical modelling)
References
Ceplitis, A., Su, Y. & Lascoux, M. (2005). Bayesian inference of evolutionary history from chloroplast microsatellites in the cosmopolitan weed Capsella bursa-pastoris (Brassicaceae). Molecular Ecology, 14, 4221-4233. https://doi.org/10.1111/j.1365-294X.2005.02743.x
St. Onge, K. R., Källman, T., Slotte, T., Lascoux, M., & Palmé, A. E. (2011). Contrasting demographic history and population structure in Capsella rubella and Capsella grandiflora, two closely related species with different mating systems. Molecular Ecology, 20, 3306-3320. https://doi.org/10.1111/j.1365-294X.2011.05189.x
Hohmann, N., Wolf, E. M., Lysak, M. A. & Koch, M. A. (2015). A time-calibrated road map of Brassicaceae species radiation and evolutionary history, The Plant Cell, 27, 2770–2784. https://doi.org/10.1105/tpc.15.00482
Mandáková, T., Li, Z., Barker, M.S. & Lysak, M.A. (2017). Diverse genome organization following 13 independent mesopolyploid events in Brassicaceae contrasts with convergent patterns of gene retention. Plant J, 91, 3-21. https://doi.org/10.1111/tpj.13553
Slotte T, Ceplitis A, Neuffer B, Hurka H & Lascoux M. (2006). Intrageneric phylogeny of Capsella (Brassicaceae) and the origin of the tetraploid C. bursa-pastoris based on chloroplast and nuclear DNA sequences. American Journal of Botany, 93, 1714-1724. doi: 10.3732/ajb.93.11.1714
Žerdoner Čalasan, A., Seregin, A. P., Hurka, H., Hofford, N. P., & Neuffer, B. (2019). The Eurasian steppe belt in time and space: Phylogeny and historical biogeography of the false flax (Camelina Crantz, Camelineae, Brassicaceae). Flora, 260, 151477. https://doi.org/10.1016/j.flora.2019.151477
Hurka, H., Friesen, N., German, D. A., Franzke, A., & Neuffer, B. (2012). ‘Missing link’ species Capsella orientalis and Capsella thracica elucidate evolution of model plant genus Capsella (Brassicaceae). Molecular Ecology, 21(5), 1223–1238.
Guo, Y.‐L., Bechsgaard, J. S., Slotte, T., Neuffer, B., Lascoux, M., Weigel, D., & Schierup, M. H. (2009). Recent speciation of Capsella rubella from Capsella grandiflora, associated with loss of self‐incompatibility and an extreme bottleneck. Proceedings of the National Academy of Sciences USA, 106, 5246–5251. https://doi.org/10.1073/pnas.0808012106
Foxe, J. P., Slotte, T., Stahl, E. A., Neuffer, B., Hurka, H., & Wright, S. I. (2009). Recent speciation associated with the evolution of selfing in Capsella. Proceedings of the National Academy of Sciences USA, 106, 5241–5245. https://doi.org/10.1073/pnas.0807679106
Douglas, G. M., Gos, G. G., Steige, K. A., Salcedo, A., Holm, K., Josephs, E. B., & Wright, S. I. (2015). Hybrid origins and the earliest stages of diploidization in the highly successful recent polyploid Capsella bursa‐pastoris. Proceedings of the National Academy of Sciences USA, 112, 2806–2811.
Guo, X., Liu, J., Hao, G., Zhang, L., Mao, K., Wang, X., Zhang, D., Ma, T., Hu, Q., Al‐Shehbaz, I. A., & Koch, M. A. (2017). Plastome phylogeny and early diversification of Brassicaceae. BMC Genomics, 18, 176. https://doi.org/10.1186/s12864‐017‐3555‐3
Han, T.‐S., Wu, Q., Hou, X.‐H., Li, Z.‐W., Zou, Y.‐P., Ge, S., & Guo, L. (2015). Frequent introgressions from diploid species contribute to the adaptation of the tetraploid shepherd’s purse (Capsella bursa‐pastoris). Molecular Plant, 8, 427–438. https://doi.org/10.1016/j.molp.2014.11.016
